# Supplementary material for: RNA-seq Splicing Profile of the CDH1 Gene and Its Impact on the Clinical Pathogenicity Classification of CDH1 Variants: A Description of Alternative and Pathogenic Splicing Patterns
Source: Cancers (Basel). 2025 Oct 14;17(20):3320. doi: 10.3390/cancers17203320 (PMC12562425; doi:10.3390/cancers17203320)
Supplement: Supplementary file 1 [file cancers-17-03320-s001.zip]

Archive with 2 entries (2 files):
- cancers-3689697-Supplementary Data_round 2.pdf
- Supplementary Materials_revision file.pdf
